# Supplementary material for: Analysis of circulating protein aggregates as a route of investigation into neurodegenerative disorders
Source: Brain Commun. 2021 Jul 9;3(3):fcab148. doi: 10.1093/braincomms/fcab148 (PMC8361415; doi:10.1093/braincomms/fcab148)
Supplement: fcab148_Supplementary_Data [file fcab148_supplementary_data.zip]

Archive with 14 entries (14 files):
- Original Submission(2).pdf
- Original Submission-Decision Letter .pdf
- Protein list_brain_Uniprot ID_description.xlsx
- Protein list_shared_Uniprot ID_description.xlsx
- Protein list_unique ALS_Uniprot ID_description.xlsx
- Protein list_unique control_Uniprot ID_description.xlsx
- Protein lists_nomenclature.xlsx
- Regulated proteins.xlsb
- Revision 1- Author’s Response.pdf
- Revision 1- Decision Letter.pdf
- Revision 1.pdf
- Revision 2- Decision Letter.pdf
- supplementary information_Brain Communications_submission_20210622.docx
- Original Submission - Author's Response.pdf
