# Supplementary material for: Analysis of circulating protein aggregates as a route of investigation into neurodegenerative disorders
Source: Brain Commun. 2021 Jul 9;3(3):fcab148. doi: 10.1093/braincomms/fcab148 (PMC8361415; doi:10.1093/braincomms/fcab148)
Supplement: fcab148_Supplementary_Data [file fcab148_supplementary_data.zip › Protein list_brain_Uniprot ID_description.xlsx]

## Sheet: Brain
ID	description
Q00610-2	Isoform 2 of Clathrin heavy chain 1 OS=Homo sapiens GN=CLTC - [CLH1_HUMAN]
Q13813-3	Isoform 3 of Spectrin alpha chain, non-erythrocytic 1 OS=Homo sapiens GN=SPTAN1 - [SPTN1_HUMAN]
Q01082	Spectrin beta chain, non-erythrocytic 1 OS=Homo sapiens GN=SPTBN1 PE=1 SV=2 - [SPTB2_HUMAN]
P07197	Neurofilament medium polypeptide OS=Homo sapiens GN=NEFM PE=1 SV=3 - [NFM_HUMAN]
P12036-2	Isoform 2 of Neurofilament heavy polypeptide OS=Homo sapiens GN=NEFH - [NFH_HUMAN]
Q14204	Cytoplasmic dynein 1 heavy chain 1 OS=Homo sapiens GN=DYNC1H1 PE=1 SV=5 - [DYHC1_HUMAN]
Q15149-7	Isoform 7 of Plectin OS=Homo sapiens GN=PLEC - [PLEC_HUMAN]
Q9Y4I1-2	Isoform 2 of Unconventional myosin-Va OS=Homo sapiens GN=MYO5A - [MYO5A_HUMAN]
Q92752	Tenascin-R OS=Homo sapiens GN=TNR PE=1 SV=3 - [TENR_HUMAN]
P68363	Tubulin alpha-1B chain OS=Homo sapiens GN=TUBA1B PE=1 SV=1 - [TBA1B_HUMAN]
P04350	Tubulin beta-4A chain OS=Homo sapiens GN=TUBB4A PE=1 SV=2 - [TBB4A_HUMAN]
P07196	Neurofilament light polypeptide OS=Homo sapiens GN=NEFL PE=1 SV=3 - [NFL_HUMAN]
P11137-3	Isoform 3 of Microtubule-associated protein 2 OS=Homo sapiens GN=MAP2 - [MTAP2_HUMAN]
Q13885	Tubulin beta-2A chain OS=Homo sapiens GN=TUBB2A PE=1 SV=1 - [TBB2A_HUMAN]
P68366-2	Isoform 2 of Tubulin alpha-4A chain OS=Homo sapiens GN=TUBA4A - [TBA4A_HUMAN]
Q01484	Ankyrin-2 OS=Homo sapiens GN=ANK2 PE=1 SV=4 - [ANK2_HUMAN]
O60641-4	Isoform 4 of Clathrin coat assembly protein AP180 OS=Homo sapiens GN=SNAP91 - [AP180_HUMAN]
Q16352	Alpha-internexin OS=Homo sapiens GN=INA PE=1 SV=2 - [AINX_HUMAN]
P13611-4	Isoform V3 of Versican core protein OS=Homo sapiens GN=VCAN - [CSPG2_HUMAN]
P12111-4	Isoform 4 of Collagen alpha-3(VI) chain OS=Homo sapiens GN=COL6A3 - [CO6A3_HUMAN]
P35580-3	Isoform 3 of Myosin-10 OS=Homo sapiens GN=MYH10 - [MYH10_HUMAN]
Q7Z4S6-6	Isoform 6 of Kinesin-like protein KIF21A OS=Homo sapiens GN=KIF21A - [KI21A_HUMAN]
Q96GW7	Brevican core protein OS=Homo sapiens GN=BCAN PE=1 SV=2 - [PGCB_HUMAN]
Q9H2X9-2	Isoform 2 of Solute carrier family 12 member 5 OS=Homo sapiens GN=SLC12A5 - [S12A5_HUMAN]
Q05193-3	Isoform 3 of Dynamin-1 OS=Homo sapiens GN=DNM1 - [DYN1_HUMAN]
O14594	Neurocan core protein OS=Homo sapiens GN=NCAN PE=1 SV=3 - [NCAN_HUMAN]
P35749-4	Isoform 4 of Myosin-11 OS=Homo sapiens GN=MYH11 - [MYH11_HUMAN]
P35579-2	Isoform 2 of Myosin-9 OS=Homo sapiens GN=MYH9 - [MYH9_HUMAN]
O15020-2	Isoform 2 of Spectrin beta chain, non-erythrocytic 2 OS=Homo sapiens GN=SPTBN2 - [SPTN2_HUMAN]
P12110	Collagen alpha-2(VI) chain OS=Homo sapiens GN=COL6A2 PE=1 SV=4 - [CO6A2_HUMAN]
Q9Y2J2-2	Isoform 2 of Band 4.1-like protein 3 OS=Homo sapiens GN=EPB41L3 - [E41L3_HUMAN]
Q8TDJ6	DmX-like protein 2 OS=Homo sapiens GN=DMXL2 PE=1 SV=2 - [DMXL2_HUMAN]
O43301	Heat shock 70 kDa protein 12A OS=Homo sapiens GN=HSPA12A PE=1 SV=2 - [HS12A_HUMAN]
Q99250	Sodium channel protein type 2 subunit alpha OS=Homo sapiens GN=SCN2A PE=1 SV=3 - [SCN2A_HUMAN]
P12109	Collagen alpha-1(VI) chain OS=Homo sapiens GN=COL6A1 PE=1 SV=3 - [CO6A1_HUMAN]
Q9UQM7	Calcium/calmodulin-dependent protein kinase type II subunit alpha OS=Homo sapiens GN=CAMK2A PE=1 SV=2 - [KCC2A_HUMAN]
Q9Y4E6-2	Isoform 2 of WD repeat-containing protein 7 OS=Homo sapiens GN=WDR7 - [WDR7_HUMAN]
P08670	Vimentin OS=Homo sapiens GN=VIM PE=1 SV=4 - [VIME_HUMAN]
P46459-2	Isoform 2 of Vesicle-fusing ATPase OS=Homo sapiens GN=NSF - [NSF_HUMAN]
Q9Y6D5	Brefeldin A-inhibited guanine nucleotide-exchange protein 2 OS=Homo sapiens GN=ARFGEF2 PE=1 SV=3 - [BIG2_HUMAN]
Q01813-2	Isoform 2 of ATP-dependent 6-phosphofructokinase, platelet type OS=Homo sapiens GN=PFKP - [PFKAP_HUMAN]
Q9H2M9	Rab3 GTPase-activating protein non-catalytic subunit OS=Homo sapiens GN=RAB3GAP2 PE=1 SV=1 - [RBGPR_HUMAN]
Q8WXD9	Caskin-1 OS=Homo sapiens GN=CASKIN1 PE=1 SV=1 - [CSKI1_HUMAN]
P46379-4	Isoform 4 of Large proline-rich protein BAG6 OS=Homo sapiens GN=BAG6 - [BAG6_HUMAN]
Q6DN90-2	Isoform 2 of IQ motif and SEC7 domain-containing protein 1 OS=Homo sapiens GN=IQSEC1 - [IQEC1_HUMAN]
P60709	Actin, cytoplasmic 1 OS=Homo sapiens GN=ACTB PE=1 SV=1 - [ACTB_HUMAN]
Q99490-2	Isoform 2 of Arf-GAP with GTPase, ANK repeat and PH domain-containing protein 2 OS=Homo sapiens GN=AGAP2 - [AGAP2_HUMAN]
Q9H4G0-4	Isoform 4 of Band 4.1-like protein 1 OS=Homo sapiens GN=EPB41L1 - [E41L1_HUMAN]
