# Supplementary material for: Analysis of circulating protein aggregates as a route of investigation into neurodegenerative disorders
Source: Brain Commun. 2021 Jul 9;3(3):fcab148. doi: 10.1093/braincomms/fcab148 (PMC8361415; doi:10.1093/braincomms/fcab148)
Supplement: fcab148_Supplementary_Data [file fcab148_supplementary_data.zip › Protein list_shared_Uniprot ID_description.xlsx]

## Sheet: Shared
ID	description
P68871	Hemoglobin subunit beta OS=Homo sapiens GN=HBB PE=1 SV=2 - [HBB_HUMAN]
P01834	Ig kappa chain C region OS=Homo sapiens GN=IGKC PE=1 SV=1 - [IGKC_HUMAN]
P02768	Serum albumin OS=Homo sapiens GN=ALB PE=1 SV=2 - [ALBU_HUMAN]
P01024	Complement C3 OS=Homo sapiens GN=C3 PE=1 SV=2 - [CO3_HUMAN]
P01023	Alpha-2-macroglobulin OS=Homo sapiens GN=A2M PE=1 SV=3 - [A2MG_HUMAN]
P00739	Haptoglobin-related protein OS=Homo sapiens GN=HPR PE=2 SV=2 - [HPTR_HUMAN]
P01861	Ig gamma-4 chain C region OS=Homo sapiens GN=IGHG4 PE=1 SV=1 - [IGHG4_HUMAN]
P02679-2	Isoform Gamma-A of Fibrinogen gamma chain OS=Homo sapiens GN=FGG - [FIBG_HUMAN]
P02675	Fibrinogen beta chain OS=Homo sapiens GN=FGB PE=1 SV=2 - [FIBB_HUMAN]
P02787	Serotransferrin OS=Homo sapiens GN=TF PE=1 SV=3 - [TRFE_HUMAN]
P01876	Ig alpha-1 chain C region OS=Homo sapiens GN=IGHA1 PE=1 SV=2 - [IGHA1_HUMAN]
P01591	Immunoglobulin J chain OS=Homo sapiens GN=JCHAIN PE=1 SV=4 - [IGJ_HUMAN]
P02751-14	Isoform 14 of Fibronectin OS=Homo sapiens GN=FN1 - [FINC_HUMAN]
P04114	Apolipoprotein B-100 OS=Homo sapiens GN=APOB PE=1 SV=2 - [APOB_HUMAN]
P02751-10	Isoform 10 of Fibronectin OS=Homo sapiens GN=FN1 - [FINC_HUMAN]
P00450	Ceruloplasmin OS=Homo sapiens GN=CP PE=1 SV=1 - [CERU_HUMAN]
P02647	Apolipoprotein A-I OS=Homo sapiens GN=APOA1 PE=1 SV=1 - [APOA1_HUMAN]
P04003	C4b-binding protein alpha chain OS=Homo sapiens GN=C4BPA PE=1 SV=2 - [C4BPA_HUMAN]
P69905	Hemoglobin subunit alpha OS=Homo sapiens GN=HBA1 PE=1 SV=2 - [HBA_HUMAN]
P0C0L5	Complement C4-B OS=Homo sapiens GN=C4B PE=1 SV=2 - [CO4B_HUMAN]
P02766	Transthyretin OS=Homo sapiens GN=TTR PE=1 SV=1 - [TTHY_HUMAN]
P02652	Apolipoprotein A-II OS=Homo sapiens GN=APOA2 PE=1 SV=1 - [APOA2_HUMAN]
P01857	Ig gamma-1 chain C region OS=Homo sapiens GN=IGHG1 PE=1 SV=1 - [IGHG1_HUMAN]
P01859	Ig gamma-2 chain C region OS=Homo sapiens GN=IGHG2 PE=1 SV=2 - [IGHG2_HUMAN]
O43866	CD5 antigen-like OS=Homo sapiens GN=CD5L PE=1 SV=1 - [CD5L_HUMAN]
P01871	Ig mu chain C region OS=Homo sapiens GN=IGHM PE=1 SV=3 - [IGHM_HUMAN]
P01009	Alpha-1-antitrypsin OS=Homo sapiens GN=SERPINA1 PE=1 SV=3 - [A1AT_HUMAN]
P01817	Ig heavy chain V-II region 5 OS=Homo sapiens GN=IGHV2-5 PE=1 SV=2 - [HV205_HUMAN]
P00747	Plasminogen OS=Homo sapiens GN=PLG PE=1 SV=2 - [PLMN_HUMAN]
P04220	Ig mu heavy chain disease protein OS=Homo sapiens PE=1 SV=1 - [MUCB_HUMAN]
P01031	Complement C5 OS=Homo sapiens GN=C5 PE=1 SV=4 - [CO5_HUMAN]
P0C0L4	Complement C4-A OS=Homo sapiens GN=C4A PE=1 SV=2 - [CO4A_HUMAN]
Q96P63	Serpin B12 OS=Homo sapiens GN=SERPINB12 PE=1 SV=1 - [SPB12_HUMAN]
P01620	Ig kappa chain V-III region SIE OS=Homo sapiens PE=1 SV=1 - [KV302_HUMAN]
P00738	Haptoglobin OS=Homo sapiens GN=HP PE=1 SV=1 - [HPT_HUMAN]
P02774	Vitamin D-binding protein OS=Homo sapiens GN=GC PE=1 SV=1 - [VTDB_HUMAN]
P01877	Ig alpha-2 chain C region OS=Homo sapiens GN=IGHA2 PE=1 SV=3 - [IGHA2_HUMAN]
Q14624	Inter-alpha-trypsin inhibitor heavy chain H4 OS=Homo sapiens GN=ITIH4 PE=1 SV=4 - [ITIH4_HUMAN]
P08603	Complement factor H OS=Homo sapiens GN=CFH PE=1 SV=4 - [CFAH_HUMAN]
P02671	Fibrinogen alpha chain OS=Homo sapiens GN=FGA PE=1 SV=2 - [FIBA_HUMAN]
Q71U36-2	Isoform 2 of Tubulin alpha-1A chain OS=Homo sapiens GN=TUBA1A - [TBA1A_HUMAN]
P02790	Hemopexin OS=Homo sapiens GN=HPX PE=1 SV=2 - [HEMO_HUMAN]
P05546	Heparin cofactor 2 OS=Homo sapiens GN=SERPIND1 PE=1 SV=3 - [HEP2_HUMAN]
P01764	Ig heavy chain V-III region 23 OS=Homo sapiens GN=IGHV3-23 PE=1 SV=2 - [HV323_HUMAN]
P02753	Retinol-binding protein 4 OS=Homo sapiens GN=RBP4 PE=1 SV=3 - [RET4_HUMAN]
P04206	Ig kappa chain V-III region GOL OS=Homo sapiens PE=1 SV=1 - [KV307_HUMAN]
P12273	Prolactin-inducible protein OS=Homo sapiens GN=PIP PE=1 SV=1 - [PIP_HUMAN]
P02747	Complement C1q subcomponent subunit C OS=Homo sapiens GN=C1QC PE=1 SV=3 - [C1QC_HUMAN]
Q9H4B7	Tubulin beta-1 chain OS=Homo sapiens GN=TUBB1 PE=1 SV=1 - [TBB1_HUMAN]
P07360	Complement component C8 gamma chain OS=Homo sapiens GN=C8G PE=1 SV=3 - [CO8G_HUMAN]
P01008	Antithrombin-III OS=Homo sapiens GN=SERPINC1 PE=1 SV=1 - [ANT3_HUMAN]
P04217	Alpha-1B-glycoprotein OS=Homo sapiens GN=A1BG PE=1 SV=4 - [A1BG_HUMAN]
P23083	Ig heavy chain V-I region 2 OS=Homo sapiens GN=IGHV1-2 PE=1 SV=2 - [HV103_HUMAN]
P07996	Thrombospondin-1 OS=Homo sapiens GN=THBS1 PE=1 SV=2 - [TSP1_HUMAN]
P06396-2	Isoform 2 of Gelsolin OS=Homo sapiens GN=GSN - [GELS_HUMAN]
P01860	Ig gamma-3 chain C region OS=Homo sapiens GN=IGHG3 PE=1 SV=2 - [IGHG3_HUMAN]
P01011	Alpha-1-antichymotrypsin OS=Homo sapiens GN=SERPINA3 PE=1 SV=2 - [AACT_HUMAN]
P00736	Complement C1r subcomponent OS=Homo sapiens GN=C1R PE=1 SV=2 - [C1R_HUMAN]
P04433	Ig kappa chain V-III region VG (Fragment) OS=Homo sapiens PE=1 SV=1 - [KV309_HUMAN]
P14923	Junction plakoglobin OS=Homo sapiens GN=JUP PE=1 SV=3 - [PLAK_HUMAN]
Q08380	Galectin-3-binding protein OS=Homo sapiens GN=LGALS3BP PE=1 SV=1 - [LG3BP_HUMAN]
P60709	Actin, cytoplasmic 1 OS=Homo sapiens GN=ACTB PE=1 SV=1 - [ACTB_HUMAN]
P18135	Ig kappa chain V-III region HAH OS=Homo sapiens PE=2 SV=1 - [KV312_HUMAN]
Q96PD5	N-acetylmuramoyl-L-alanine amidase OS=Homo sapiens GN=PGLYRP2 PE=1 SV=1 - [PGRP2_HUMAN]
P07437	Tubulin beta chain OS=Homo sapiens GN=TUBB PE=1 SV=2 - [TBB5_HUMAN]
P02792	Ferritin light chain OS=Homo sapiens GN=FTL PE=1 SV=2 - [FRIL_HUMAN]
O75636	Ficolin-3 OS=Homo sapiens GN=FCN3 PE=1 SV=2 - [FCN3_HUMAN]
P02743	Serum amyloid P-component OS=Homo sapiens GN=APCS PE=1 SV=2 - [SAMP_HUMAN]
P68366-2	Isoform 2 of Tubulin alpha-4A chain OS=Homo sapiens GN=TUBA4A - [TBA4A_HUMAN]
P07355	Annexin A2 OS=Homo sapiens GN=ANXA2 PE=1 SV=2 - [ANXA2_HUMAN]
P21333-2	Isoform 2 of Filamin-A OS=Homo sapiens GN=FLNA - [FLNA_HUMAN]
P00734	Prothrombin OS=Homo sapiens GN=F2 PE=1 SV=2 - [THRB_HUMAN]
P02649	Apolipoprotein E OS=Homo sapiens GN=APOE PE=1 SV=1 - [APOE_HUMAN]
P02745	Complement C1q subcomponent subunit A OS=Homo sapiens GN=C1QA PE=1 SV=2 - [C1QA_HUMAN]
P27169	Serum paraoxonase/arylesterase 1 OS=Homo sapiens GN=PON1 PE=1 SV=3 - [PON1_HUMAN]
P00751	Complement factor B OS=Homo sapiens GN=CFB PE=1 SV=2 - [CFAB_HUMAN]
P19827	Inter-alpha-trypsin inhibitor heavy chain H1 OS=Homo sapiens GN=ITIH1 PE=1 SV=3 - [ITIH1_HUMAN]
P68371	Tubulin beta-4B chain OS=Homo sapiens GN=TUBB4B PE=1 SV=1 - [TBB4B_HUMAN]
P02760	Protein AMBP OS=Homo sapiens GN=AMBP PE=1 SV=1 - [AMBP_HUMAN]
P07225	Vitamin K-dependent protein S OS=Homo sapiens GN=PROS1 PE=1 SV=1 - [PROS_HUMAN]
P06727	Apolipoprotein A-IV OS=Homo sapiens GN=APOA4 PE=1 SV=3 - [APOA4_HUMAN]
P08519	Apolipoprotein(a) OS=Homo sapiens GN=LPA PE=1 SV=1 - [APOA_HUMAN]
P35579	Myosin-9 OS=Homo sapiens GN=MYH9 PE=1 SV=4 - [MYH9_HUMAN]
P04275	von Willebrand factor OS=Homo sapiens GN=VWF PE=1 SV=4 - [VWF_HUMAN]
P04406	Glyceraldehyde-3-phosphate dehydrogenase OS=Homo sapiens GN=GAPDH PE=1 SV=3 - [G3P_HUMAN]
P19823	Inter-alpha-trypsin inhibitor heavy chain H2 OS=Homo sapiens GN=ITIH2 PE=1 SV=2 - [ITIH2_HUMAN]
P49747	Cartilage oligomeric matrix protein OS=Homo sapiens GN=COMP PE=1 SV=2 - [COMP_HUMAN]
P0CG48	Polyubiquitin-C OS=Homo sapiens GN=UBC PE=1 SV=3 - [UBC_HUMAN]
P02746	Complement C1q subcomponent subunit B OS=Homo sapiens GN=C1QB PE=1 SV=3 - [C1QB_HUMAN]
P01781	Ig heavy chain V-III region GAL OS=Homo sapiens PE=1 SV=1 - [HV320_HUMAN]
P31944	Caspase-14 OS=Homo sapiens GN=CASP14 PE=1 SV=2 - [CASPE_HUMAN]
P31151	Protein S100-A7 OS=Homo sapiens GN=S100A7 PE=1 SV=4 - [S10A7_HUMAN]
P04434	Ig kappa chain V-III region VH (Fragment) OS=Homo sapiens PE=4 SV=1 - [KV310_HUMAN]
P43652	Afamin OS=Homo sapiens GN=AFM PE=1 SV=1 - [AFAM_HUMAN]
P06276	Cholinesterase OS=Homo sapiens GN=BCHE PE=1 SV=1 - [CHLE_HUMAN]
P05155-2	Isoform 2 of Plasma protease C1 inhibitor OS=Homo sapiens GN=SERPING1 - [IC1_HUMAN]
P05089	Arginase-1 OS=Homo sapiens GN=ARG1 PE=1 SV=2 - [ARGI1_HUMAN]
Q9Y490	Talin-1 OS=Homo sapiens GN=TLN1 PE=1 SV=3 - [TLN1_HUMAN]
P36955	Pigment epithelium-derived factor OS=Homo sapiens GN=SERPINF1 PE=1 SV=4 - [PEDF_HUMAN]
P02749	Beta-2-glycoprotein 1 OS=Homo sapiens GN=APOH PE=1 SV=3 - [APOH_HUMAN]
P02763	Alpha-1-acid glycoprotein 1 OS=Homo sapiens GN=ORM1 PE=1 SV=1 - [A1AG1_HUMAN]
P01042-2	Isoform LMW of Kininogen-1 OS=Homo sapiens GN=KNG1 - [KNG1_HUMAN]
P05109	Protein S100-A8 OS=Homo sapiens GN=S100A8 PE=1 SV=1 - [S10A8_HUMAN]
P10643	Complement component C7 OS=Homo sapiens GN=C7 PE=1 SV=2 - [CO7_HUMAN]
P22792	Carboxypeptidase N subunit 2 OS=Homo sapiens GN=CPN2 PE=1 SV=3 - [CPN2_HUMAN]
P07358	Complement component C8 beta chain OS=Homo sapiens GN=C8B PE=1 SV=3 - [CO8B_HUMAN]
P25311	Zinc-alpha-2-glycoprotein OS=Homo sapiens GN=AZGP1 PE=1 SV=2 - [ZA2G_HUMAN]
P35858	Insulin-like growth factor-binding protein complex acid labile subunit OS=Homo sapiens GN=IGFALS PE=1 SV=1 - [ALS_HUMAN]
P09871	Complement C1s subcomponent OS=Homo sapiens GN=C1S PE=1 SV=1 - [C1S_HUMAN]
P80748	Ig lambda chain V-III region LOI OS=Homo sapiens PE=1 SV=1 - [LV302_HUMAN]
P55072	Transitional endoplasmic reticulum ATPase OS=Homo sapiens GN=VCP PE=1 SV=4 - [TERA_HUMAN]
P01040	Cystatin-A OS=Homo sapiens GN=CSTA PE=1 SV=1 - [CYTA_HUMAN]
P01019	Angiotensinogen OS=Homo sapiens GN=AGT PE=1 SV=1 - [ANGT_HUMAN]
P01833	Polymeric immunoglobulin receptor OS=Homo sapiens GN=PIGR PE=1 SV=4 - [PIGR_HUMAN]
P20851-2	Isoform 2 of C4b-binding protein beta chain OS=Homo sapiens GN=C4BPB - [C4BPB_HUMAN]
B9A064	Immunoglobulin lambda-like polypeptide 5 OS=Homo sapiens GN=IGLL5 PE=2 SV=2 - [IGLL5_HUMAN]
P06702	Protein S100-A9 OS=Homo sapiens GN=S100A9 PE=1 SV=1 - [S10A9_HUMAN]
P01763	Ig heavy chain V-III region WEA OS=Homo sapiens PE=1 SV=1 - [HV302_HUMAN]
P03952	Plasma kallikrein OS=Homo sapiens GN=KLKB1 PE=1 SV=1 - [KLKB1_HUMAN]
Q03591	Complement factor H-related protein 1 OS=Homo sapiens GN=CFHR1 PE=1 SV=2 - [FHR1_HUMAN]
P02750	Leucine-rich alpha-2-glycoprotein OS=Homo sapiens GN=LRG1 PE=1 SV=2 - [A2GL_HUMAN]
P02748	Complement component C9 OS=Homo sapiens GN=C9 PE=1 SV=2 - [CO9_HUMAN]
Q96KK5	Histone H2A type 1-H OS=Homo sapiens GN=HIST1H2AH PE=1 SV=3 - [H2A1H_HUMAN]
P05452	Tetranectin OS=Homo sapiens GN=CLEC3B PE=1 SV=3 - [TETN_HUMAN]
P29622	Kallistatin OS=Homo sapiens GN=SERPINA4 PE=1 SV=3 - [KAIN_HUMAN]
P35443	Thrombospondin-4 OS=Homo sapiens GN=THBS4 PE=1 SV=2 - [TSP4_HUMAN]
P00488	Coagulation factor XIII A chain OS=Homo sapiens GN=F13A1 PE=1 SV=4 - [F13A_HUMAN]
Q06033-2	Isoform 2 of Inter-alpha-trypsin inhibitor heavy chain H3 OS=Homo sapiens GN=ITIH3 - [ITIH3_HUMAN]
P05090	Apolipoprotein D OS=Homo sapiens GN=APOD PE=1 SV=1 - [APOD_HUMAN]
P01714	Ig lambda chain V-III region SH OS=Homo sapiens PE=1 SV=1 - [LV301_HUMAN]
P06681	Complement C2 OS=Homo sapiens GN=C2 PE=1 SV=2 - [CO2_HUMAN]
P01766	Ig heavy chain V-III region BRO OS=Homo sapiens PE=1 SV=1 - [HV305_HUMAN]
P04196	Histidine-rich glycoprotein OS=Homo sapiens GN=HRG PE=1 SV=1 - [HRG_HUMAN]
P08697	Alpha-2-antiplasmin OS=Homo sapiens GN=SERPINF2 PE=1 SV=3 - [A2AP_HUMAN]
Q96IY4	Carboxypeptidase B2 OS=Homo sapiens GN=CPB2 PE=1 SV=2 - [CBPB2_HUMAN]
P12259	Coagulation factor V OS=Homo sapiens GN=F5 PE=1 SV=4 - [FA5_HUMAN]
P07357	Complement component C8 alpha chain OS=Homo sapiens GN=C8A PE=1 SV=2 - [CO8A_HUMAN]
P06733	Alpha-enolase OS=Homo sapiens GN=ENO1 PE=1 SV=2 - [ENOA_HUMAN]
P05160	Coagulation factor XIII B chain OS=Homo sapiens GN=F13B PE=1 SV=3 - [F13B_HUMAN]
P01701	Ig lambda chain V-I region 51 OS=Homo sapiens GN=IGLV1-51 PE=1 SV=2 - [LV151_HUMAN]
P13671	Complement component C6 OS=Homo sapiens GN=C6 PE=1 SV=3 - [CO6_HUMAN]
Q13201	Multimerin-1 OS=Homo sapiens GN=MMRN1 PE=1 SV=3 - [MMRN1_HUMAN]
Q16610	Extracellular matrix protein 1 OS=Homo sapiens GN=ECM1 PE=1 SV=2 - [ECM1_HUMAN]
P05156	Complement factor I OS=Homo sapiens GN=CFI PE=1 SV=2 - [CFAI_HUMAN]
P01610	Ig kappa chain V-I region WEA OS=Homo sapiens PE=1 SV=1 - [KV118_HUMAN]
P10909-4	Isoform 4 of Clusterin OS=Homo sapiens GN=CLU - [CLUS_HUMAN]
P15169	Carboxypeptidase N catalytic chain OS=Homo sapiens GN=CPN1 PE=1 SV=1 - [CBPN_HUMAN]
P06312	Ig kappa chain V-IV region OS=Homo sapiens GN=IGKV4-1 PE=1 SV=1 - [KV401_HUMAN]
Q13835-2	Isoform 1 of Plakophilin-1 OS=Homo sapiens GN=PKP1 - [PKP1_HUMAN]
P04004	Vitronectin OS=Homo sapiens GN=VTN PE=1 SV=1 - [VTNC_HUMAN]
Q08188	Protein-glutamine gamma-glutamyltransferase E OS=Homo sapiens GN=TGM3 PE=1 SV=4 - [TGM3_HUMAN]
Q9BWP8-8	Isoform 8 of Collectin-11 OS=Homo sapiens GN=COLEC11 - [COL11_HUMAN]
P15924	Desmoplakin OS=Homo sapiens GN=DSP PE=1 SV=3 - [DESP_HUMAN]
Q9NZT1	Calmodulin-like protein 5 OS=Homo sapiens GN=CALML5 PE=1 SV=2 - [CALL5_HUMAN]
O75882-3	Isoform 3 of Attractin OS=Homo sapiens GN=ATRN - [ATRN_HUMAN]
P02765	Alpha-2-HS-glycoprotein OS=Homo sapiens GN=AHSG PE=1 SV=1 - [FETUA_HUMAN]
Q02413	Desmoglein-1 OS=Homo sapiens GN=DSG1 PE=1 SV=2 - [DSG1_HUMAN]
P02656	Apolipoprotein C-III OS=Homo sapiens GN=APOC3 PE=1 SV=1 - [APOC3_HUMAN]
Q00610-2	Isoform 2 of Clathrin heavy chain 1 OS=Homo sapiens GN=CLTC - [CLH1_HUMAN]
O75223	Gamma-glutamylcyclotransferase OS=Homo sapiens GN=GGCT PE=1 SV=1 - [GGCT_HUMAN]
Q9Y6R7	IgGFc-binding protein OS=Homo sapiens GN=FCGBP PE=1 SV=3 - [FCGBP_HUMAN]
P01597	Ig kappa chain V-I region DEE OS=Homo sapiens PE=1 SV=1 - [KV105_HUMAN]
P19652	Alpha-1-acid glycoprotein 2 OS=Homo sapiens GN=ORM2 PE=1 SV=2 - [A1AG2_HUMAN]
P01614	Ig kappa chain V-II region Cum OS=Homo sapiens PE=1 SV=1 - [KV201_HUMAN]
P63104	14-3-3 protein zeta/delta OS=Homo sapiens GN=YWHAZ PE=1 SV=1 - [1433Z_HUMAN]
Q01469	Fatty acid-binding protein, epidermal OS=Homo sapiens GN=FABP5 PE=1 SV=3 - [FABP5_HUMAN]
Q8NI99	Angiopoietin-related protein 6 OS=Homo sapiens GN=ANGPTL6 PE=1 SV=1 - [ANGL6_HUMAN]
P01602	Ig heavy chain V-I region 5 OS=Homo sapiens GN=IGKV1-5 PE=1 SV=2 - [KV110_HUMAN]
P01762	Ig heavy chain V-III region TRO OS=Homo sapiens PE=1 SV=1 - [HV301_HUMAN]
P04040	Catalase OS=Homo sapiens GN=CAT PE=1 SV=3 - [CATA_HUMAN]
P06311	Ig kappa chain V-III region IARC/BL41 OS=Homo sapiens PE=4 SV=1 - [KV311_HUMAN]
P80108	Phosphatidylinositol-glycan-specific phospholipase D OS=Homo sapiens GN=GPLD1 PE=1 SV=3 - [PHLD_HUMAN]
P01770	Ig heavy chain V-III region NIE OS=Homo sapiens PE=1 SV=1 - [HV309_HUMAN]
P08185	Corticosteroid-binding globulin OS=Homo sapiens GN=SERPINA6 PE=1 SV=1 - [CBG_HUMAN]
O14791-3	Isoform 3 of Apolipoprotein L1 OS=Homo sapiens GN=APOL1 - [APOL1_HUMAN]
P20742	Pregnancy zone protein OS=Homo sapiens GN=PZP PE=1 SV=4 - [PZP_HUMAN]
P29508	Serpin B3 OS=Homo sapiens GN=SERPINB3 PE=1 SV=2 - [SPB3_HUMAN]
P81605	Dermcidin OS=Homo sapiens GN=DCD PE=1 SV=2 - [DCD_HUMAN]
P01743	Ig heavy chain V-I region HG3 OS=Homo sapiens PE=3 SV=1 - [HV102_HUMAN]
Q15485-2	Isoform 2 of Ficolin-2 OS=Homo sapiens GN=FCN2 - [FCN2_HUMAN]
Q08554-2	Isoform 1B of Desmocollin-1 OS=Homo sapiens GN=DSC1 - [DSC1_HUMAN]
P11142-2	Isoform 2 of Heat shock cognate 71 kDa protein OS=Homo sapiens GN=HSPA8 - [HSP7C_HUMAN]
P03951-2	Isoform 2 of Coagulation factor XI OS=Homo sapiens GN=F11 - [FA11_HUMAN]
P05543	Thyroxine-binding globulin OS=Homo sapiens GN=SERPINA7 PE=1 SV=2 - [THBG_HUMAN]
P47929	Galectin-7 OS=Homo sapiens GN=LGALS7 PE=1 SV=2 - [LEG7_HUMAN]
P02776	Platelet factor 4 OS=Homo sapiens GN=PF4 PE=1 SV=2 - [PLF4_HUMAN]
Q96QA5	Gasdermin-A OS=Homo sapiens GN=GSDMA PE=1 SV=4 - [GSDMA_HUMAN]
P62805	Histone H4 OS=Homo sapiens GN=HIST1H4A PE=1 SV=2 - [H4_HUMAN]
P04207	Ig kappa chain V-III region CLL OS=Homo sapiens PE=4 SV=2 - [KV308_HUMAN]
P07339	Cathepsin D OS=Homo sapiens GN=CTSD PE=1 SV=1 - [CATD_HUMAN]
P31949	Protein S100-A11 OS=Homo sapiens GN=S100A11 PE=1 SV=2 - [S10AB_HUMAN]
P22735	Protein-glutamine gamma-glutamyltransferase K OS=Homo sapiens GN=TGM1 PE=1 SV=4 - [TGM1_HUMAN]
A1L4H1	Soluble scavenger receptor cysteine-rich domain-containing protein SSC5D OS=Homo sapiens GN=SSC5D PE=1 SV=3 - [SRCRL_HUMAN]
Q06830	Peroxiredoxin-1 OS=Homo sapiens GN=PRDX1 PE=1 SV=1 - [PRDX1_HUMAN]
P23142	Fibulin-1 OS=Homo sapiens GN=FBLN1 PE=1 SV=4 - [FBLN1_HUMAN]
Q96KN2	Beta-Ala-His dipeptidase OS=Homo sapiens GN=CNDP1 PE=1 SV=4 - [CNDP1_HUMAN]
P32119	Peroxiredoxin-2 OS=Homo sapiens GN=PRDX2 PE=1 SV=5 - [PRDX2_HUMAN]
P00748	Coagulation factor XII OS=Homo sapiens GN=F12 PE=1 SV=3 - [FA12_HUMAN]
P05154	Plasma serine protease inhibitor OS=Homo sapiens GN=SERPINA5 PE=1 SV=3 - [IPSP_HUMAN]
P06331	Ig heavy chain V-II region ARH-77 OS=Homo sapiens PE=4 SV=1 - [HV209_HUMAN]
P10124	Serglycin OS=Homo sapiens GN=SRGN PE=1 SV=3 - [SRGN_HUMAN]
Q13103	Secreted phosphoprotein 24 OS=Homo sapiens GN=SPP2 PE=1 SV=1 - [SPP24_HUMAN]
P49908	Selenoprotein P OS=Homo sapiens GN=SEPP1 PE=1 SV=3 - [SEPP1_HUMAN]
Q12805-2	Isoform 2 of EGF-containing fibulin-like extracellular matrix protein 1 OS=Homo sapiens GN=EFEMP1 - [FBLN3_HUMAN]
Q9Y6C2	EMILIN-1 OS=Homo sapiens GN=EMILIN1 PE=1 SV=2 - [EMIL1_HUMAN]
P35542	Serum amyloid A-4 protein OS=Homo sapiens GN=SAA4 PE=1 SV=2 - [SAA4_HUMAN]
P04211	Ig lambda chain V region 4A OS=Homo sapiens PE=4 SV=1 - [LV001_HUMAN]
P27918	Properdin OS=Homo sapiens GN=CFP PE=1 SV=2 - [PROP_HUMAN]
P08571	Monocyte differentiation antigen CD14 OS=Homo sapiens GN=CD14 PE=1 SV=2 - [CD14_HUMAN]
P51884	Lumican OS=Homo sapiens GN=LUM PE=1 SV=2 - [LUM_HUMAN]
O00391-2	Isoform 2 of Sulfhydryl oxidase 1 OS=Homo sapiens GN=QSOX1 - [QSOX1_HUMAN]
P26927	Hepatocyte growth factor-like protein OS=Homo sapiens GN=MST1 PE=1 SV=2 - [HGFL_HUMAN]
P60900	Proteasome subunit alpha type-6 OS=Homo sapiens GN=PSMA6 PE=1 SV=1 - [PSA6_HUMAN]
Q9UK55	Protein Z-dependent protease inhibitor OS=Homo sapiens GN=SERPINA10 PE=1 SV=1 - [ZPI_HUMAN]
Q5T750	Skin-specific protein 32 OS=Homo sapiens GN=XP32 PE=1 SV=1 - [XP32_HUMAN]
Q92954-3	Isoform C of Proteoglycan 4 OS=Homo sapiens GN=PRG4 - [PRG4_HUMAN]
Q13867	Bleomycin hydrolase OS=Homo sapiens GN=BLMH PE=1 SV=1 - [BLMH_HUMAN]
P78509-3	Isoform 3 of Reelin OS=Homo sapiens GN=RELN - [RELN_HUMAN]
Q15582	Transforming growth factor-beta-induced protein ig-h3 OS=Homo sapiens GN=TGFBI PE=1 SV=1 - [BGH3_HUMAN]
Q13418-2	Isoform 2 of Integrin-linked protein kinase OS=Homo sapiens GN=ILK - [ILK_HUMAN]
P01824	Ig heavy chain V-II region WAH OS=Homo sapiens PE=1 SV=1 - [HV206_HUMAN]
P51659	Peroxisomal multifunctional enzyme type 2 OS=Homo sapiens GN=HSD17B4 PE=1 SV=3 - [DHB4_HUMAN]
P18428	Lipopolysaccharide-binding protein OS=Homo sapiens GN=LBP PE=1 SV=3 - [LBP_HUMAN]
P07477	Trypsin-1 OS=Homo sapiens GN=PRSS1 PE=1 SV=1 - [TRY1_HUMAN]
P04180	Phosphatidylcholine-sterol acyltransferase OS=Homo sapiens GN=LCAT PE=1 SV=1 - [LCAT_HUMAN]
P02788-2	Isoform DeltaLf of Lactotransferrin OS=Homo sapiens GN=LTF - [TRFL_HUMAN]
Q04756	Hepatocyte growth factor activator OS=Homo sapiens GN=HGFAC PE=1 SV=1 - [HGFA_HUMAN]
P39060-2	Isoform 3 of Collagen alpha-1(XVIII) chain OS=Homo sapiens GN=COL18A1 - [COIA1_HUMAN]
O75342	Arachidonate 12-lipoxygenase, 12R-type OS=Homo sapiens GN=ALOX12B PE=1 SV=1 - [LX12B_HUMAN]
Q8WVV4	Protein POF1B OS=Homo sapiens GN=POF1B PE=1 SV=3 - [POF1B_HUMAN]
P14618	Pyruvate kinase PKM OS=Homo sapiens GN=PKM PE=1 SV=4 - [KPYM_HUMAN]
Q9NQ79-3	Isoform 3 of Cartilage acidic protein 1 OS=Homo sapiens GN=CRTAC1 - [CRAC1_HUMAN]
O95810	Serum deprivation-response protein OS=Homo sapiens GN=SDPR PE=1 SV=3 - [SDPR_HUMAN]
P29144	Tripeptidyl-peptidase 2 OS=Homo sapiens GN=TPP2 PE=1 SV=4 - [TPP2_HUMAN]
P04438	Ig heavy chain V-II region SESS OS=Homo sapiens PE=2 SV=1 - [HV208_HUMAN]
P22105	Tenascin-X OS=Homo sapiens GN=TNXB PE=1 SV=4 - [TENX_HUMAN]
Q14574-2	Isoform 3B of Desmocollin-3 OS=Homo sapiens GN=DSC3 - [DSC3_HUMAN]
Q5D862	Filaggrin-2 OS=Homo sapiens GN=FLG2 PE=1 SV=1 - [FILA2_HUMAN]
P07359	Platelet glycoprotein Ib alpha chain OS=Homo sapiens GN=GP1BA PE=1 SV=2 - [GP1BA_HUMAN]
Q14766	Latent-transforming growth factor beta-binding protein 1 OS=Homo sapiens GN=LTBP1 PE=1 SV=4 - [LTBP1_HUMAN]
P11597	Cholesteryl ester transfer protein OS=Homo sapiens GN=CETP PE=1 SV=2 - [CETP_HUMAN]
P08514-3	Isoform 3 of Integrin alpha-IIb OS=Homo sapiens GN=ITGA2B - [ITA2B_HUMAN]
P01880	Ig delta chain C region OS=Homo sapiens GN=IGHD PE=1 SV=2 - [IGHD_HUMAN]
Q4LDE5	Sushi, von Willebrand factor type A, EGF and pentraxin domain-containing protein 1 OS=Homo sapiens GN=SVEP1 PE=1 SV=3 - [SVEP1_HUMAN]
Q9UI42-2	Isoform 2 of Carboxypeptidase A4 OS=Homo sapiens GN=CPA4 - [CBPA4_HUMAN]
Q14520-2	Isoform 2 of Hyaluronan-binding protein 2 OS=Homo sapiens GN=HABP2 - [HABP2_HUMAN]
P43251-4	Isoform 4 of Biotinidase OS=Homo sapiens GN=BTD - [BTD_HUMAN]
P42357-2	Isoform 2 of Histidine ammonia-lyase OS=Homo sapiens GN=HAL - [HUTH_HUMAN]
Q86YZ3	Hornerin OS=Homo sapiens GN=HRNR PE=1 SV=2 - [HORN_HUMAN]
P00740-2	Isoform 2 of Coagulation factor IX OS=Homo sapiens GN=F9 - [FA9_HUMAN]
P00742	Coagulation factor X OS=Homo sapiens GN=F10 PE=1 SV=2 - [FA10_HUMAN]
P12109	Collagen alpha-1(VI) chain OS=Homo sapiens GN=COL6A1 PE=1 SV=3 - [CO6A1_HUMAN]
Q07954	Prolow-density lipoprotein receptor-related protein 1 OS=Homo sapiens GN=LRP1 PE=1 SV=2 - [LRP1_HUMAN]
Q14764	Major vault protein OS=Homo sapiens GN=MVP PE=1 SV=4 - [MVP_HUMAN]
P35555	Fibrillin-1 OS=Homo sapiens GN=FBN1 PE=1 SV=3 - [FBN1_HUMAN]
P58107	Epiplakin OS=Homo sapiens GN=EPPK1 PE=1 SV=2 - [EPIPL_HUMAN]
Q9ULV4	Coronin-1C OS=Homo sapiens GN=CORO1C PE=1 SV=1 - [COR1C_HUMAN]
P18206-2	Isoform 1 of Vinculin OS=Homo sapiens GN=VCL - [VINC_HUMAN]
Q09666	Neuroblast differentiation-associated protein AHNAK OS=Homo sapiens GN=AHNAK PE=1 SV=2 - [AHNK_HUMAN]
Q15149-7	Isoform 7 of Plectin OS=Homo sapiens GN=PLEC - [PLEC_HUMAN]
P15311	Ezrin OS=Homo sapiens GN=EZR PE=1 SV=4 - [EZRI_HUMAN]
Q9HC84	Mucin-5B OS=Homo sapiens GN=MUC5B PE=1 SV=3 - [MUC5B_HUMAN]
Q86WI1	Fibrocystin-L OS=Homo sapiens GN=PKHD1L1 PE=2 SV=2 - [PKHL1_HUMAN]
P20930	Filaggrin OS=Homo sapiens GN=FLG PE=1 SV=3 - [FILA_HUMAN]
