# Supplementary material for: Analysis of circulating protein aggregates as a route of investigation into neurodegenerative disorders
Source: Brain Commun. 2021 Jul 9;3(3):fcab148. doi: 10.1093/braincomms/fcab148 (PMC8361415; doi:10.1093/braincomms/fcab148)
Supplement: fcab148_Supplementary_Data [file fcab148_supplementary_data.zip › Protein lists_nomenclature.xlsx]

## Sheet: Nomenclature
Protein list	Description
Unique ALS	Protein IDs identified by LC-MS/MS only in the ALS sample
Unique Control	Protein IDs identified by LC-MS/MS only in the HC sample
Shared	Protein IDs identified by LC-MS/MS in both ALS and HC samples
Brain	Protein IDs identified by LC-MS/MS in Brain Protein Aggregates (BPA) sample
